# Supplementary material for: Pulmonary function in a cohort of heart-healthy individuals from Northern Sweden—a comparison with discordant reference values
Source: BMC Pulm Med. 2023 Apr 5;23:110. doi: 10.1186/s12890-023-02403-w (PMC10077603; doi:10.1186/s12890-023-02403-w)
Supplement: Supplementary file 1 — Additional file 1. rLMS Lookup Table [file 12890_2023_2403_MOESM1_ESM.xlsx]

## Sheet: FEV1 male
Lookup tables						Coefficients to be used with lookup tables for Mspline, S spline and L spline(20-90 years)
age	Mspline	Sspline	Lspline			FEV1 male
20	-0.146248	-7.64737e-05	0					M		S
20.25	-0.142433	-7.46509e-05	0			intercept	a0	-7.6546	b0	-2.9194
20.5	-0.138665	-7.28504e-05	0			ln(height)	a1	2.0216
20.75	-0.134942	-7.10718e-05	0			ln(age)	a2	-0.377	b1	0.1983
21	-0.131264	-6.93145e-05	0
21.25	-0.12763	-6.7578e-05	0			M=exp (a0+a1*ln(height)+a2*ln(age)+Mspline)
21.5	-0.124038	-6.58618e-05	0			S=exp(b0+b1*ln(Age)+Sspline)
21.75	-0.120488	-6.41654e-05	0			LLN=M-1.645*S
22	-0.116978	-6.24884e-05	0
22.25	-0.113508	-6.08304e-05	0			Age in years
22.5	-0.110077	-5.91908e-05	0			Height in cm
22.75	-0.106684	-5.75695e-05	0
23	-0.103327	-5.59658e-05	0			LLN (5th percentile) = exp(ln(1 - 1.645*L*S)/L +ln(M))
23.25	-0.100014	-5.43795e-05	0			Since L=1, this reduces to
23.5	-0.0967578	-5.28105e-05	0			LLN=M-1.645*S*M
23.75	-0.0935632	-5.12585e-05	0
24	-0.0904345	-4.97232e-05	0
24.25	-0.0873768	-4.82043e-05	0
24.5	-0.0843948	-4.67018e-05	0
24.75	-0.0814902	-4.52153e-05	0
25	-0.0786633	-4.37449e-05	0
25.25	-0.0759141	-4.22903e-05	0
25.5	-0.0732427	-4.08517e-05	0
25.75	-0.070649	-3.94287e-05	0
26	-0.0681331	-3.80214e-05	0
26.25	-0.0656948	-3.66295e-05	0
26.5	-0.063334	-3.52531e-05	0
26.75	-0.0610506	-3.3892e-05	0
27	-0.0588442	-3.2546e-05	0
27.25	-0.0567147	-3.12151e-05	0
27.5	-0.0546619	-2.98991e-05	0
27.75	-0.0526853	-2.8598e-05	0
28	-0.0507847	-2.73115e-05	0
28.25	-0.0489578	-2.60397e-05	0
28.5	-0.0471983	-2.47822e-05	0
28.75	-0.0455026	-2.35391e-05	0
29	-0.0438673	-2.23102e-05	0
29.25	-0.0422903	-2.1095e-05	0
29.5	-0.0407674	-1.98936e-05	0
29.75	-0.0392945	-1.87058e-05	0
30	-0.0378674	-1.75317e-05	0
30.25	-0.0364824	-1.63712e-05	0
30.5	-0.0351356	-1.52241e-05	0
30.75	-0.0338236	-1.40905e-05	0
31	-0.0325429	-1.29702e-05	0
31.25	-0.0312903	-1.18632e-05	0
31.5	-0.0300628	-1.07694e-05	0
31.75	-0.0288573	-9.68874e-06	0
32	-0.027671	-8.62115e-06	0
32.25	-0.0265013	-7.56655e-06	0
32.5	-0.0253454	-6.52484e-06	0
32.75	-0.024201	-5.49595e-06	0
33	-0.0230658	-4.47986e-06	0
33.25	-0.0219397	-3.47693e-06	0
33.5	-0.0208218	-2.48734e-06	0
33.75	-0.0197109	-1.51115e-06	0
34	-0.0186058	-5.48451e-07	0
34.25	-0.0175054	4.00707e-07	0
34.5	-0.0164075	1.33631e-06	0
34.75	-0.0153103	2.25814e-06	0
35	-0.014212	3.16597e-06	0
35.25	-0.0131114	4.05956e-06	0
35.5	-0.0120068	4.9387e-06	0
35.75	-0.0108969	5.8032e-06	0
36	-0.0097805	6.65286e-06	0
36.25	-0.0086562	7.48751e-06	0
36.5	-0.00752283	8.307e-06	0
36.75	-0.00637924	9.11116e-06	0
37	-0.00522433	9.89986e-06	0
37.25	-0.00405702	1.0673e-05	0
37.5	-0.00287632	1.14304e-05	0
37.75	-0.00168126	1.21719e-05	0
38	-0.000471017	1.28976e-05	0
38.25	0.000752799	1.36071e-05	0
38.5	0.00198946	1.43002e-05	0
38.75	0.0032389	1.49769e-05	0
39	0.00450106	1.5637e-05	0
39.25	0.00577588	1.62805e-05	0
39.5	0.00706325	1.69071e-05	0
39.75	0.00836249	1.75169e-05	0
40	0.00967245	1.81095e-05	0
40.25	0.010992	1.86847e-05	0
40.5	0.01232	1.92424e-05	0
40.75	0.0136555	1.97824e-05	0
41	0.0149975	2.03045e-05	0
41.25	0.0163449	2.08087e-05	0
41.5	0.0176969	2.12948e-05	0
41.75	0.0190526	2.17626e-05	0
42	0.0204111	2.22121e-05	0
42.25	0.0217716	2.26432e-05	0
42.5	0.0231332	2.30558e-05	0
42.75	0.0244952	2.34498e-05	0
43	0.025857	2.38254e-05	0
43.25	0.0272181	2.41825e-05	0
43.5	0.0285778	2.45214e-05	0
43.75	0.0299355	2.48421e-05	0
44	0.0312907	2.51446e-05	0
44.25	0.0326429	2.54291e-05	0
44.5	0.0339918	2.56955e-05	0
44.75	0.0353384	2.59437e-05	0
45	0.0366812	2.6174e-05	0
45.25	0.0380187	2.63866e-05	0
45.5	0.0393492	2.65816e-05	0
45.75	0.0406712	2.67593e-05	0
46	0.0419831	2.69199e-05	0
46.25	0.0432836	2.70636e-05	0
46.5	0.044571	2.71905e-05	0
46.75	0.0458443	2.73009e-05	0
47	0.0471019	2.7395e-05	0
47.25	0.0483426	2.7473e-05	0
47.5	0.0495652	2.75349e-05	0
47.75	0.0507685	2.75812e-05	0
48	0.0519513	2.76118e-05	0
48.25	0.0531118	2.76271e-05	0
48.5	0.0542486	2.76273e-05	0
48.75	0.0553606	2.76126e-05	0
49	0.0564469	2.75832e-05	0
49.25	0.0575064	2.75394e-05	0
49.5	0.0585383	2.74815e-05	0
49.75	0.0595419	2.74097e-05	0
50	0.0605161	2.73243e-05	0
50.25	0.0614601	2.72255e-05	0
50.5	0.062373	2.71135e-05	0
50.75	0.063254	2.69885e-05	0
51	0.0641022	2.68509e-05	0
51.25	0.064917	2.67008e-05	0
51.5	0.0656974	2.65384e-05	0
51.75	0.0664428	2.6364e-05	0
52	0.0671526	2.61777e-05	0
52.25	0.0678259	2.59798e-05	0
52.5	0.0684622	2.57705e-05	0
52.75	0.0690609	2.55499e-05	0
53	0.0696208	2.53184e-05	0
53.25	0.0701409	2.5076e-05	0
53.5	0.0706203	2.48231e-05	0
53.75	0.0710582	2.45598e-05	0
54	0.0714538	2.42863e-05	0
54.25	0.0718065	2.40028e-05	0
54.5	0.0721153	2.37095e-05	0
54.75	0.0723788	2.34065e-05	0
55	0.0725961	2.30939e-05	0
55.25	0.0727671	2.27721e-05	0
55.5	0.0728921	2.24411e-05	0
55.75	0.0729711	2.21014e-05	0
56	0.0730043	2.17529e-05	0
56.25	0.0729919	2.13961e-05	0
56.5	0.0729338	2.10311e-05	0
56.75	0.0728303	2.06581e-05	0
57	0.0726815	2.02773e-05	0
57.25	0.0724876	1.9889e-05	0
57.5	0.0722486	1.94932e-05	0
57.75	0.0719651	1.90903e-05	0
58	0.0716381	1.86804e-05	0
58.25	0.0712681	1.82639e-05	0
58.5	0.0708555	1.78408e-05	0
58.75	0.0704006	1.74115e-05	0
59	0.069904	1.6976e-05	0
59.25	0.069366	1.65346e-05	0
59.5	0.0687869	1.60874e-05	0
59.75	0.0681673	1.56347e-05	0
60	0.0675079	1.51767e-05	0
60.25	0.0668096	1.47136e-05	0
60.5	0.0660735	1.42459e-05	0
60.75	0.0653007	1.37737e-05	0
61	0.0644919	1.32974e-05	0
61.25	0.0636483	1.28173e-05	0
61.5	0.0627707	1.23335e-05	0
61.75	0.06186	1.18464e-05	0
62	0.0609171	1.13563e-05	0
62.25	0.059943	1.08633e-05	0
62.5	0.0589383	1.03677e-05	0
62.75	0.0579041	9.86984e-06	0
63	0.056841	9.36985e-06	0
63.25	0.0557499	8.86798e-06	0
63.5	0.0546317	8.36447e-06	0
63.75	0.053487	7.85954e-06	0
64	0.0523166	7.35339e-06	0
64.25	0.0511211	6.84623e-06	0
64.5	0.0499009	6.33825e-06	0
64.75	0.0486564	5.82962e-06	0
65	0.047388	5.32053e-06	0
65.25	0.046096	4.81115e-06	0
65.5	0.0447808	4.30165e-06	0
65.75	0.0434428	3.7922e-06	0
66	0.0420824	3.28296e-06	0
66.25	0.0406998	2.77409e-06	0
66.5	0.0392955	2.26574e-06	0
66.75	0.0378698	1.75807e-06	0
67	0.036423	1.25123e-06	0
67.25	0.0349555	7.4536e-07	0
67.5	0.0334675	2.40603e-07	0
67.75	0.0319595	-2.62901e-07	0
68	0.0304317	-7.65017e-07	0
68.25	0.0288845	-1.26561e-06	0
68.5	0.0273181	-1.76456e-06	0
68.75	0.0257328	-2.26174e-06	0
69	0.0241292	-2.75711e-06	0
69.25	0.0225075	-3.25058e-06	0
69.5	0.0208681	-3.7421e-06	0
69.75	0.0192115	-4.23161e-06	0
70	0.0175379	-4.71906e-06	0
70.25	0.0158477	-5.20438e-06	0
70.5	0.0141413	-5.68753e-06	0
70.75	0.012419	-6.16844e-06	0
71	0.0106813	-6.64707e-06	0
71.25	0.00892828	-7.12336e-06	0
71.5	0.00716044	-7.59726e-06	0
71.75	0.00537806	-8.06873e-06	0
72	0.00358146	-8.53771e-06	0
72.25	0.00177095	-9.00417e-06	0
72.5	-5.31443e-05	-9.46805e-06	0
72.75	-0.00189053	-9.92931e-06	0
73	-0.00374092	-1.03879e-05	0
73.25	-0.005604	-1.08438e-05	0
73.5	-0.0074795	-1.1297e-05	0
73.75	-0.00936715	-1.17474e-05	0
74	-0.0112667	-1.21951e-05	0
74.25	-0.013178	-1.26401e-05	0
74.5	-0.0151008	-1.30825e-05	0
74.75	-0.0170348	-1.35223e-05	0
75	-0.0189798	-1.39595e-05	0
75.25	-0.0209357	-1.43941e-05	0
75.5	-0.0229022	-1.48262e-05	0
75.75	-0.0248791	-1.52558e-05	0
76	-0.0268662	-1.5683e-05	0
76.25	-0.0288633	-1.61077e-05	0
76.5	-0.0308703	-1.653e-05	0
76.75	-0.0328868	-1.695e-05	0
77	-0.0349128	-1.73676e-05	0
77.25	-0.036948	-1.77828e-05	0
77.5	-0.0389922	-1.81958e-05	0
77.75	-0.0410453	-1.86064e-05	0
78	-0.0431071	-1.90149e-05	0
78.25	-0.0451774	-1.94211e-05	0
78.5	-0.0472562	-1.98251e-05	0
78.75	-0.0493432	-2.02269e-05	0
79	-0.0514379	-2.06266e-05	0
79.25	-0.05354	-2.10242e-05	0
79.5	-0.0556491	-2.14197e-05	0
79.75	-0.0577647	-2.18133e-05	0
80	-0.0598864	-2.22049e-05	0
80.25	-0.062014	-2.25946e-05	0
80.5	-0.0641468	-2.29825e-05	0
80.75	-0.0662847	-2.33685e-05	0
81	-0.0684272	-2.37527e-05	0
81.25	-0.070574	-2.41351e-05	0
81.5	-0.0727247	-2.45159e-05	0
81.75	-0.074879	-2.4895e-05	0
82	-0.0770364	-2.52724e-05	0
82.25	-0.0791968	-2.56483e-05	0
82.5	-0.0813597	-2.60225e-05	0
82.75	-0.0835248	-2.63953e-05	0
83	-0.0856918	-2.67666e-05	0
83.25	-0.0878604	-2.71364e-05	0
83.5	-0.0900302	-2.75048e-05	0
83.75	-0.0922009	-2.78718e-05	0
84	-0.0943722	-2.82375e-05	0
84.25	-0.0965439	-2.86019e-05	0
84.5	-0.0987156	-2.8965e-05	0
84.75	-0.100887	-2.93268e-05	0
85	-0.103058	-2.96873e-05	0
85.25	-0.105228	-3.00466e-05	0
85.5	-0.107398	-3.04047e-05	0
85.75	-0.109565	-3.07616e-05	0
86	-0.111732	-3.11173e-05	0
86.25	-0.113897	-3.14719e-05	0
86.5	-0.116059	-3.18252e-05	0
86.75	-0.11822	-3.21774e-05	0
87	-0.120378	-3.25285e-05	0
87.25	-0.122533	-3.28785e-05	0
87.5	-0.124685	-3.32273e-05	0
87.75	-0.126835	-3.35751e-05	0
88	-0.128981	-3.39218e-05	0
88.25	-0.131123	-3.42674e-05	0
88.5	-0.133262	-3.4612e-05	0
88.75	-0.135396	-3.49555e-05	0
89	-0.137527	-3.5298e-05	0
89.25	-0.139652	-3.56395e-05	0
89.5	-0.141772	-3.59801e-05	0
89.75	-0.143886	-3.63197e-05	0
90	-0.145993	-3.66584e-05	0

## Sheet: FEV1 female
Lookup tables						Coefficients to be used with lookup tables for Mspline, S spline and L spline(20-90 years)
age	Mspline	Sspline	Lspline			FEV1 female
20	-0.196839	0.101274	0					M		S
20.25	-0.192263	0.0984294	0			intercept	a0	-6.2393	b0	-4.0497
20.5	-0.187743	0.0956195	0			ln(height)	a1	1.7599
20.75	-0.183278	0.0928437	0			ln(age)	a2	-0.4395	b1	0.4986
21	-0.178866	0.0901011	0
21.25	-0.174507	0.087391	0			M=exp (a0+a1*ln(height)+a2*ln(age)+Mspline)
21.5	-0.170198	0.0847126	0			S=exp(b0+b1*ln(Age)+Sspline)
21.75	-0.16594	0.0820651	0			LLN=M-1.645*S
22	-0.16173	0.079448	0
22.25	-0.157567	0.0768603	0
22.5	-0.153451	0.0743016	0
22.75	-0.149381	0.0717712	0
23	-0.145355	0.0692684	0
23.25	-0.141372	0.0667928	0
23.5	-0.137427	0.0643449	0
23.75	-0.133514	0.0619253	0
24	-0.129632	0.0595341	0
24.25	-0.125777	0.0571713	0
24.5	-0.121948	0.0548369	0
24.75	-0.118143	0.0525312	0
25	-0.11436	0.0502546	0
25.25	-0.1106	0.0480077	0
25.5	-0.106862	0.0457911	0
25.75	-0.103148	0.0436052	0
26	-0.0994566	0.0414504	0
26.25	-0.0957886	0.0393272	0
26.5	-0.0921442	0.0372357	0
26.75	-0.0885235	0.0351765	0
27	-0.0849266	0.0331496	0
27.25	-0.0813536	0.0311554	0
27.5	-0.0778047	0.0291941	0
27.75	-0.0742798	0.0272657	0
28	-0.070779	0.0253706	0
28.25	-0.0673032	0.0235088	0
28.5	-0.0638543	0.0216802	0
28.75	-0.0604343	0.0198847	0
29	-0.0570448	0.0181221	0
29.25	-0.0536874	0.0163922	0
29.5	-0.0503633	0.0146947	0
29.75	-0.0470734	0.0130295	0
30	-0.0438199	0.0113964	0
30.25	-0.0406051	0.00979503	0
30.5	-0.0374312	0.00822531	0
30.75	-0.0343002	0.00668696	0
31	-0.0312141	0.00517978	0
31.25	-0.0281745	0.00370353	0
31.5	-0.0251833	0.00225797	0
31.75	-0.0222421	0.000842888	0
32	-0.0193523	-0.000541961	0
32.25	-0.0165153	-0.00189681	0
32.5	-0.0137325	-0.00322189	0
32.75	-0.0110051	-0.00451745	0
33	-0.00833318	-0.00578349	0
33.25	-0.00571497	-0.00701977	0
33.5	-0.0031502	-0.0082263	0
33.75	-0.000638424	-0.00940309	0
34	0.00182083	-0.0105501	0
34.25	0.00422798	-0.0116675	0
34.5	0.00658348	-0.0127552	0
34.75	0.00888795	-0.0138131	0
35	0.0111426	-0.014841	0
35.25	0.013349	-0.0158386	0
35.5	0.0155085	-0.016806	0
35.75	0.0176228	-0.0177429	0
36	0.019693	-0.0186492	0
36.25	0.0217206	-0.0195248	0
36.5	0.023707	-0.0203697	0
36.75	0.0256533	-0.0211837	0
37	0.0275608	-0.0219667	0
37.25	0.0294306	-0.0227188	0
37.5	0.0312641	-0.0234399	0
37.75	0.0330621	-0.02413	0
38	0.034826	-0.0247892	0
38.25	0.0365569	-0.0254183	0
38.5	0.0382558	-0.0260176	0
38.75	0.0399237	-0.0265873	0
39	0.0415618	-0.0271277	0
39.25	0.043171	-0.027639	0
39.5	0.0447529	-0.0281212	0
39.75	0.0463079	-0.0285749	0
40	0.0478361	-0.0290007	0
40.25	0.049338	-0.0293994	0
40.5	0.0508136	-0.0297716	0
40.75	0.0522634	-0.0301179	0
41	0.0536874	-0.0304389	0
41.25	0.0550861	-0.0307353	0
41.5	0.0564595	-0.0310076	0
41.75	0.057808	-0.0312564	0
42	0.0591318	-0.0314822	0
42.25	0.060431	-0.0316857	0
42.5	0.0617061	-0.0318672	0
42.75	0.0629571	-0.0320274	0
43	0.0641835	-0.0321668	0
43.25	0.0653838	-0.032286	0
43.5	0.0665569	-0.0323854	0
43.75	0.067702	-0.0324657	0
44	0.0688181	-0.0325272	0
44.25	0.0699044	-0.0325705	0
44.5	0.0709609	-0.032596	0
44.75	0.0719866	-0.0326043	0
45	0.0729803	-0.0325957	0
45.25	0.0739411	-0.0325707	0
45.5	0.0748676	-0.0325295	0
45.75	0.0757589	-0.0324727	0
46	0.076614	-0.0324005	0
46.25	0.0774319	-0.0323133	0
46.5	0.0782117	-0.0322116	0
46.75	0.0789525	-0.0320955	0
47	0.0796534	-0.0319655	0
47.25	0.0803136	-0.0318219	0
47.5	0.0809323	-0.031665	0
47.75	0.0815087	-0.0314951	0
48	0.0820415	-0.0313126	0
48.25	0.0825297	-0.0311175	0
48.5	0.0829726	-0.0309103	0
48.75	0.0833691	-0.0306913	0
49	0.0837186	-0.0304606	0
49.25	0.084021	-0.0302185	0
49.5	0.0842762	-0.0299651	0
49.75	0.0844842	-0.0297006	0
50	0.0846451	-0.0294253	0
50.25	0.0847588	-0.0291393	0
50.5	0.0848253	-0.0288428	0
50.75	0.0848447	-0.028536	0
51	0.084817	-0.0282189	0
51.25	0.0847421	-0.0278919	0
51.5	0.0846203	-0.027555	0
51.75	0.0844514	-0.0272085	0
52	0.0842355	-0.0268524	0
52.25	0.0839728	-0.0264869	0
52.5	0.0836632	-0.0261122	0
52.75	0.0833069	-0.0257285	0
53	0.0829052	-0.025336	0
53.25	0.0824593	-0.0249349	0
53.5	0.0819702	-0.0245255	0
53.75	0.0814388	-0.0241079	0
54	0.080866	-0.0236822	0
54.25	0.0802526	-0.0232489	0
54.5	0.0795997	-0.0228081	0
54.75	0.078908	-0.02236	0
55	0.0781783	-0.0219048	0
55.25	0.0774115	-0.0214429	0
55.5	0.0766084	-0.0209745	0
55.75	0.0757697	-0.0204996	0
56	0.0748963	-0.0200187	0
56.25	0.0739888	-0.0195318	0
56.5	0.0730481	-0.0190391	0
56.75	0.0720748	-0.018541	0
57	0.0710696	-0.0180375	0
57.25	0.0700333	-0.0175289	0
57.5	0.0689666	-0.0170153	0
57.75	0.06787	-0.016497	0
58	0.0667443	-0.0159743	0
58.25	0.06559	-0.0154474	0
58.5	0.064408	-0.0149168	0
58.75	0.0631987	-0.0143824	0
59	0.0619629	-0.0138445	0
59.25	0.0607011	-0.0133034	0
59.5	0.0594139	-0.0127592	0
59.75	0.0581017	-0.0122123	0
60	0.0567651	-0.0116627	0
60.25	0.0554047	-0.0111109	0
60.5	0.054021	-0.0105568	0
60.75	0.0526144	-0.0100009	0
61	0.0511854	-0.00944322	0
61.25	0.0497346	-0.008884	0
61.5	0.0482623	-0.00832345	0
61.75	0.0467691	-0.00776176	0
62	0.0452553	-0.00719912	0
62.25	0.0437215	-0.00663576	0
62.5	0.0421679	-0.00607188	0
62.75	0.040595	-0.00550768	0
63	0.0390031	-0.00494336	0
63.25	0.0373927	-0.00437908	0
63.5	0.0357641	-0.00381502	0
63.75	0.0341178	-0.00325135	0
64	0.032454	-0.00268824	0
64.25	0.0307732	-0.00212585	0
64.5	0.0290758	-0.00156434	0
64.75	0.0273624	-0.00100386	0
65	0.0256338	-0.000444541	0
65.25	0.0238906	0.000113473	0
65.5	0.0221335	0.00067005	0
65.75	0.0203632	0.00122506	0
66	0.0185804	0.00177838	0
66.25	0.0167858	0.00232988	0
66.5	0.0149799	0.00287944	0
66.75	0.0131635	0.00342695	0
67	0.011337	0.00397229	0
67.25	0.00950122	0.00451534	0
67.5	0.00765659	0.005056	0
67.75	0.00580375	0.00559415	0
68	0.00394325	0.00612971	0
68.25	0.00207565	0.00666255	0
68.5	0.000201492	0.00719258	0
68.75	-0.0016787	0.00771971	0
69	-0.0035644	0.00824385	0
69.25	-0.00545525	0.00876492	0
69.5	-0.00735101	0.00928292	0
69.75	-0.00925145	0.00979783	0
70	-0.0111564	0.0103096	0
70.25	-0.0130655	0.0108183	0
70.5	-0.0149788	0.0113238	0
70.75	-0.0168958	0.0118262	0
71	-0.0188165	0.0123254	0
71.25	-0.0207406	0.0128214	0
71.5	-0.022668	0.0133143	0
71.75	-0.0245985	0.0138039	0
72	-0.0265318	0.0142903	0
72.25	-0.0284678	0.0147734	0
72.5	-0.0304062	0.0152533	0
72.75	-0.0323471	0.01573	0
73	-0.03429	0.0162034	0
73.25	-0.036235	0.0166735	0
73.5	-0.0381818	0.0171403	0
73.75	-0.0401302	0.0176038	0
74	-0.0420802	0.018064	0
74.25	-0.0440314	0.018521	0
74.5	-0.0459836	0.0189747	0
74.75	-0.0479367	0.0194253	0
75	-0.0498904	0.0198728	0
75.25	-0.0518444	0.0203173	0
75.5	-0.0537987	0.0207588	0
75.75	-0.0557529	0.0211973	0
76	-0.0577069	0.0216329	0
76.25	-0.0596604	0.0220657	0
76.5	-0.0616133	0.0224957	0
76.75	-0.0635654	0.0229229	0
77	-0.0655164	0.0233475	0
77.25	-0.0674663	0.0237694	0
77.5	-0.0694148	0.0241887	0
77.75	-0.0713617	0.0246054	0
78	-0.0733069	0.0250197	0
78.25	-0.0752502	0.0254314	0
78.5	-0.0771915	0.0258407	0
78.75	-0.0791305	0.0262477	0
79	-0.0810671	0.0266523	0
79.25	-0.0830011	0.0270546	0
79.5	-0.0849325	0.0274546	0
79.75	-0.0868611	0.0278524	0
80	-0.0887868	0.0282481	0
80.25	-0.0907096	0.0286417	0
80.5	-0.0926293	0.0290332	0
80.75	-0.0945458	0.0294228	0
81	-0.0964591	0.0298103	0
81.25	-0.098369	0.030196	0
81.5	-0.100276	0.0305798	0
81.75	-0.102179	0.0309617	0
82	-0.104078	0.0313419	0
82.25	-0.105974	0.0317204	0
82.5	-0.107866	0.0320971	0
82.75	-0.109754	0.0324722	0
83	-0.111638	0.0328457	0
83.25	-0.113518	0.0332177	0
83.5	-0.115394	0.0335881	0
83.75	-0.117266	0.033957	0
84	-0.119134	0.0343245	0
84.25	-0.120997	0.0346905	0
84.5	-0.122856	0.0350553	0
84.75	-0.124711	0.0354187	0
85	-0.126561	0.0357807	0
85.25	-0.128406	0.0361415	0
85.5	-0.130248	0.0365011	0
85.75	-0.132084	0.0368593	0
86	-0.133916	0.0372163	0
86.25	-0.135744	0.0375722	0
86.5	-0.137567	0.0379268	0
86.75	-0.139385	0.0382802	0
87	-0.141199	0.0386325	0
87.25	-0.143008	0.0389836	0
87.5	-0.144813	0.0393336	0
87.75	-0.146613	0.0396824	0
88	-0.148408	0.0400302	0
88.25	-0.150199	0.0403769	0
88.5	-0.151985	0.0407225	0
88.75	-0.153767	0.041067	0
89	-0.155544	0.0414105	0
89.25	-0.157316	0.041753	0
89.5	-0.159083	0.0420945	0
89.75	-0.160846	0.042435	0
90	-0.162603	0.0427746	0

## Sheet: FVC male
Lookup tables						Coefficients to be used with lookup tables for Mspline, S spline and L spline(20-90 years)
age	Mspline	Sspline	Lspline			FVC male
20	-0.108869	1.10106e-05	0					M		S
20.25	-0.106574	1.06504e-05	0			intercept	a0	-8.7749	b0	-2.9075
20.5	-0.104308	1.02946e-05	0			ln(height)	a1	2.1967
20.75	-0.102068	9.94313e-06	0			ln(age)	a2	-0.2555	b1	0.17
21	-0.099856	9.59586e-06	0
21.25	-0.0976699	9.25269e-06	0			M=exp (a0+a1*ln(height)+a2*ln(age)+Mspline)
21.5	-0.0955093	8.91353e-06	0			S=exp(b0+b1*ln(Age)+Sspline)
21.75	-0.0933737	8.5783e-06	0			LLN=M-1.645*S
22	-0.0912625	8.2469e-06	0
22.25	-0.0891751	7.91924e-06	0
22.5	-0.0871111	7.59525e-06	0
22.75	-0.0850699	7.27483e-06	0
23	-0.083051	6.95792e-06	0
23.25	-0.0810562	6.64438e-06	0
23.5	-0.0790907	6.33402e-06	0
23.75	-0.0771559	6.02679e-06	0
24	-0.0752539	5.72257e-06	0
24.25	-0.0733874	5.42125e-06	0
24.5	-0.0715589	5.12273e-06	0
24.75	-0.0697677	4.82732e-06	0
25	-0.0680118	4.53553e-06	0
25.25	-0.0662894	4.24786e-06	0
25.5	-0.0645985	3.96474e-06	0
25.75	-0.0629373	3.6866e-06	0
26	-0.0613043	3.41385e-06	0
26.25	-0.0596977	3.14685e-06	0
26.5	-0.0581161	2.88594e-06	0
26.75	-0.0565579	2.63146e-06	0
27	-0.0550218	2.38369e-06	0
27.25	-0.0535065	2.14294e-06	0
27.5	-0.0520107	1.90945e-06	0
27.75	-0.0505332	1.68348e-06	0
28	-0.0490728	1.46524e-06	0
28.25	-0.0476276	1.25496e-06	0
28.5	-0.0461944	1.05277e-06	0
28.75	-0.0447721	8.58672e-07	0
29	-0.0433586	6.72792e-07	0
29.25	-0.0419513	4.95371e-07	0
29.5	-0.0405493	3.2634e-07	0
29.75	-0.0391525	1.65568e-07	0
30	-0.0377603	1.29242e-08	0
30.25	-0.0363727	-1.31718e-07	0
30.5	-0.0349893	-2.68483e-07	0
30.75	-0.0336099	-3.97494e-07	0
31	-0.0322341	-5.18871e-07	0
31.25	-0.0308619	-6.32731e-07	0
31.5	-0.0294928	-7.39191e-07	0
31.75	-0.0281268	-8.38362e-07	0
32	-0.0267637	-9.30355e-07	0
32.25	-0.0254031	-1.01528e-06	0
32.5	-0.024045	-1.09325e-06	0
32.75	-0.0226891	-1.16435e-06	0
33	-0.0213356	-1.22874e-06	0
33.25	-0.0199866	-1.28675e-06	0
33.5	-0.0186432	-1.33863e-06	0
33.75	-0.0173061	-1.38455e-06	0
34	-0.0159759	-1.42468e-06	0
34.25	-0.0146531	-1.45918e-06	0
34.5	-0.0133374	-1.48811e-06	0
34.75	-0.0120282	-1.51157e-06	0
35	-0.0107249	-1.52972e-06	0
35.25	-0.00942675	-1.54269e-06	0
35.5	-0.00813332	-1.55062e-06	0
35.75	-0.00684405	-1.55364e-06	0
36	-0.0055584	-1.55189e-06	0
36.25	-0.00427588	-1.54548e-06	0
36.5	-0.00299602	-1.53455e-06	0
36.75	-0.00171834	-1.51921e-06	0
37	-0.000442419	-1.49957e-06	0
37.25	0.00083218	-1.47574e-06	0
37.5	0.00210586	-1.44784e-06	0
37.75	0.00337902	-1.41597e-06	0
38	0.00465194	-1.38025e-06	0
38.25	0.00592329	-1.34103e-06	0
38.5	0.00719232	-1.29858e-06	0
38.75	0.00845877	-1.25309e-06	0
39	0.00972239	-1.20473e-06	0
39.25	0.0109829	-1.15368e-06	0
39.5	0.0122401	-1.10011e-06	0
39.75	0.0134932	-1.04435e-06	0
40	0.0147409	-9.86851e-07	0
40.25	0.0159823	-9.28049e-07	0
40.5	0.0172161	-8.68367e-07	0
40.75	0.0184414	-8.08201e-07	0
41	0.019657	-7.47934e-07	0
41.25	0.0208621	-6.87933e-07	0
41.5	0.0220558	-6.28554e-07	0
41.75	0.023237	-5.70139e-07	0
42	0.0244051	-5.13018e-07	0
42.25	0.025559	-4.57507e-07	0
42.5	0.0266981	-4.03914e-07	0
42.75	0.0278216	-3.52526e-07	0
43	0.0289288	-3.03547e-07	0
43.25	0.030019	-2.57192e-07	0
43.5	0.0310916	-2.13677e-07	0
43.75	0.032146	-1.73208e-07	0
44	0.0331816	-1.35985e-07	0
44.25	0.0341978	-1.02201e-07	0
44.5	0.0351941	-7.20862e-08	0
44.75	0.0361701	-4.60582e-08	0
45	0.0371251	-2.41433e-08	0
45.25	0.0380587	-6.3051e-09	0
45.5	0.0389704	7.49268e-09	0
45.75	0.0398595	1.72859e-08	0
46	0.0407257	2.311e-08	0
46.25	0.0415684	2.50003e-08	0
46.5	0.0423873	2.29916e-08	0
46.75	0.0431819	1.71185e-08	0
47	0.0439518	7.41508e-09	0
47.25	0.0446965	-6.08465e-09	0
47.5	0.0454158	-2.33472e-08	0
47.75	0.0461093	-4.43392e-08	0
48	0.0467766	-6.90046e-08	0
48.25	0.0474174	-9.72126e-08	0
48.5	0.0480313	-1.28877e-07	0
48.75	0.0486181	-1.63914e-07	0
49	0.049178	-2.02201e-07	0
49.25	0.0497109	-2.43596e-07	0
49.5	0.0502169	-2.87973e-07	0
49.75	0.0506962	-3.35223e-07	0
50	0.0511488	-3.85215e-07	0
50.25	0.0515747	-4.37817e-07	0
50.5	0.0519741	-4.92903e-07	0
50.75	0.052347	-5.50348e-07	0
51	0.0526934	-6.10031e-07	0
51.25	0.0530134	-6.71836e-07	0
51.5	0.0533071	-7.35647e-07	0
51.75	0.0535746	-8.01353e-07	0
52	0.053816	-8.68846e-07	0
52.25	0.0540312	-9.38018e-07	0
52.5	0.0542205	-1.00877e-06	0
52.75	0.0543838	-1.08099e-06	0
53	0.0545212	-1.15454e-06	0
53.25	0.0546325	-1.22925e-06	0
53.5	0.0547178	-1.30497e-06	0
53.75	0.0547771	-1.3816e-06	0
54	0.0548105	-1.459e-06	0
54.25	0.0548178	-1.53706e-06	0
54.5	0.0547993	-1.61566e-06	0
54.75	0.0547544	-1.69473e-06	0
55	0.0546832	-1.77419e-06	0
55.25	0.054586	-1.85388e-06	0
55.5	0.0544631	-1.93365e-06	0
55.75	0.0543149	-2.01337e-06	0
56	0.0541416	-2.09289e-06	0
56.25	0.0539436	-2.17208e-06	0
56.5	0.0537212	-2.25081e-06	0
56.75	0.0534747	-2.32895e-06	0
57	0.0532044	-2.40638e-06	0
57.25	0.0529105	-2.48297e-06	0
57.5	0.0525935	-2.55861e-06	0
57.75	0.0522536	-2.63316e-06	0
58	0.0518916	-2.70646e-06	0
58.25	0.0515079	-2.77839e-06	0
58.5	0.0511028	-2.84882e-06	0
58.75	0.0506767	-2.91764e-06	0
59	0.05023	-2.98473e-06	0
59.25	0.049763	-3.04998e-06	0
59.5	0.0492761	-3.11329e-06	0
59.75	0.0487696	-3.17454e-06	0
60	0.0482438	-3.23363e-06	0
60.25	0.047699	-3.29041e-06	0
60.5	0.0471355	-3.34478e-06	0
60.75	0.0465534	-3.3966e-06	0
61	0.0459531	-3.44575e-06	0
61.25	0.0453347	-3.49214e-06	0
61.5	0.0446985	-3.53564e-06	0
61.75	0.0440448	-3.57614e-06	0
62	0.0433738	-3.61355e-06	0
62.25	0.0426857	-3.64776e-06	0
62.5	0.0419806	-3.67866e-06	0
62.75	0.041259	-3.70617e-06	0
63	0.0405209	-3.73019e-06	0
63.25	0.0397666	-3.75062e-06	0
63.5	0.0389962	-3.76739e-06	0
63.75	0.0382101	-3.78039e-06	0
64	0.0374084	-3.78955e-06	0
64.25	0.036591	-3.79484e-06	0
64.5	0.0357579	-3.79624e-06	0
64.75	0.0349089	-3.79374e-06	0
65	0.034044	-3.78736e-06	0
65.25	0.0331629	-3.77708e-06	0
65.5	0.0322655	-3.76291e-06	0
65.75	0.0313517	-3.74484e-06	0
66	0.0304213	-3.72287e-06	0
66.25	0.0294744	-3.697e-06	0
66.5	0.0285107	-3.66723e-06	0
66.75	0.0275301	-3.63357e-06	0
67	0.0265326	-3.596e-06	0
67.25	0.0255181	-3.55454e-06	0
67.5	0.0244864	-3.50919e-06	0
67.75	0.0234375	-3.45993e-06	0
68	0.0223712	-3.40679e-06	0
68.25	0.0212876	-3.34976e-06	0
68.5	0.0201865	-3.28884e-06	0
68.75	0.0190679	-3.22406e-06	0
69	0.0179319	-3.15549e-06	0
69.25	0.0167788	-3.0832e-06	0
69.5	0.0156086	-3.00727e-06	0
69.75	0.0144215	-2.92777e-06	0
70	0.0132177	-2.84477e-06	0
70.25	0.0119973	-2.75834e-06	0
70.5	0.0107604	-2.66855e-06	0
70.75	0.00950724	-2.57546e-06	0
71	0.0082379	-2.47914e-06	0
71.25	0.00695254	-2.37966e-06	0
71.5	0.00565129	-2.27708e-06	0
71.75	0.00433429	-2.17146e-06	0
72	0.00300169	-2.06287e-06	0
72.25	0.0016536	-1.95136e-06	0
72.5	0.000290177	-1.837e-06	0
72.75	-0.00108846	-1.71984e-06	0
73	-0.00248218	-1.59994e-06	0
73.25	-0.00389085	-1.47736e-06	0
73.5	-0.00531433	-1.35216e-06	0
73.75	-0.0067524	-1.22442e-06	0
74	-0.00820474	-1.09423e-06	0
74.25	-0.00967106	-9.61698e-07	0
74.5	-0.0111511	-8.26915e-07	0
74.75	-0.0126445	-6.89976e-07	0
75	-0.014151	-5.50971e-07	0
75.25	-0.0156703	-4.09991e-07	0
75.5	-0.0172022	-2.67124e-07	0
75.75	-0.0187463	-1.22458e-07	0
76	-0.0203025	2.39234e-08	0
76.25	-0.0218704	1.71935e-07	0
76.5	-0.0234499	3.21496e-07	0
76.75	-0.0250405	4.72524e-07	0
77	-0.0266422	6.2494e-07	0
77.25	-0.0282546	7.78667e-07	0
77.5	-0.0298775	9.33628e-07	0
77.75	-0.0315106	1.08975e-06	0
78	-0.0331538	1.24695e-06	0
78.25	-0.0348068	1.40517e-06	0
78.5	-0.0364695	1.56433e-06	0
78.75	-0.0381415	1.72436e-06	0
79	-0.0398225	1.88519e-06	0
79.25	-0.0415119	2.04676e-06	0
79.5	-0.0432093	2.209e-06	0
79.75	-0.0449142	2.37184e-06	0
80	-0.0466261	2.53522e-06	0
80.25	-0.0483447	2.69907e-06	0
80.5	-0.0500695	2.86334e-06	0
80.75	-0.0518	3.02796e-06	0
81	-0.0535359	3.19288e-06	0
81.25	-0.0552768	3.35803e-06	0
81.5	-0.0570222	3.52335e-06	0
81.75	-0.0587718	3.6888e-06	0
82	-0.0605251	3.85431e-06	0
82.25	-0.0622819	4.01983e-06	0
82.5	-0.0640416	4.18531e-06	0
82.75	-0.065804	4.3507e-06	0
83	-0.0675687	4.51594e-06	0
83.25	-0.0693352	4.68098e-06	0
83.5	-0.0711033	4.84577e-06	0
83.75	-0.0728726	5.01026e-06	0
84	-0.0746427	5.17441e-06	0
84.25	-0.0764134	5.33817e-06	0
84.5	-0.0781843	5.5015e-06	0
84.75	-0.0799551	5.6644e-06	0
85	-0.0817257	5.82687e-06	0
85.25	-0.0834958	5.9889e-06	0
85.5	-0.0852652	6.1505e-06	0
85.75	-0.0870338	6.31167e-06	0
86	-0.0888012	6.4724e-06	0
86.25	-0.0905672	6.6327e-06	0
86.5	-0.0923318	6.79256e-06	0
86.75	-0.0940946	6.95199e-06	0
87	-0.0958555	7.11098e-06	0
87.25	-0.0976142	7.26954e-06	0
87.5	-0.0993707	7.42766e-06	0
87.75	-0.101125	7.58535e-06	0
88	-0.102876	7.7426e-06	0
88.25	-0.104624	7.89941e-06	0
88.5	-0.10637	8.05579e-06	0
88.75	-0.108112	8.21173e-06	0
89	-0.109851	8.36724e-06	0
89.25	-0.111586	8.52231e-06	0
89.5	-0.113315	8.67695e-06	0
89.75	-0.11504	8.83116e-06	0
90	-0.116761	8.98494e-06	0

## Sheet: FVC female
Lookup tables						Coefficients to be used with lookup tables for Mspline, S spline and L spline(20-90 years)
age	Mspline	Sspline	Lspline			FVC female
20	-0.205895	7.19496e-05	0					M		S
20.25	-0.201334	6.99376e-05	0			intercept	a0	-7.7813	b0	-4.7272
20.5	-0.196829	6.79503e-05	0			ln(height)	a1	2.0256
20.75	-0.192378	6.5987e-05	0			ln(age)	a2	-0.3325	b1	0.6459
21	-0.187981	6.40473e-05	0
21.25	-0.183636	6.21306e-05	0			M=exp (a0+a1*ln(height)+a2*ln(age)+Mspline)
21.5	-0.179341	6.02362e-05	0			S=exp(b0+b1*ln(Age)+Sspline)
21.75	-0.175097	5.83638e-05	0			LLN=M-1.645*S
22	-0.1709	5.65127e-05	0
22.25	-0.166752	5.46826e-05	0
22.5	-0.162649	5.28729e-05	0
22.75	-0.158592	5.10832e-05	0
23	-0.154579	4.93131e-05	0
23.25	-0.150609	4.75622e-05	0
23.5	-0.146667	4.5832e-05	0
23.75	-0.142743	4.41233e-05	0
24	-0.138832	4.24367e-05	0
24.25	-0.134928	4.07723e-05	0
24.5	-0.131027	3.91305e-05	0
24.75	-0.127126	3.75117e-05	0
25	-0.123222	3.59163e-05	0
25.25	-0.119317	3.43445e-05	0
25.5	-0.115413	3.27967e-05	0
25.75	-0.111512	3.12731e-05	0
26	-0.107615	2.97739e-05	0
26.25	-0.103725	2.82992e-05	0
26.5	-0.0998414	2.68493e-05	0
26.75	-0.0959673	2.54242e-05	0
27	-0.0921034	2.4024e-05	0
27.25	-0.088251	2.26489e-05	0
27.5	-0.0844113	2.12989e-05	0
27.75	-0.0805854	1.99741e-05	0
28	-0.0767744	1.86745e-05	0
28.25	-0.0729807	1.74e-05	0
28.5	-0.0692088	1.61504e-05	0
28.75	-0.0654621	1.49252e-05	0
29	-0.0617439	1.3724e-05	0
29.25	-0.0580574	1.25464e-05	0
29.5	-0.0544054	1.1392e-05	0
29.75	-0.0507912	1.02606e-05	0
30	-0.0472174	9.15173e-06	0
30.25	-0.0436865	8.06474e-06	0
30.5	-0.0402008	6.99918e-06	0
30.75	-0.0367627	5.95458e-06	0
31	-0.0333742	4.93047e-06	0
31.25	-0.0300372	3.92638e-06	0
31.5	-0.0267538	2.94188e-06	0
31.75	-0.0235255	1.97653e-06	0
32	-0.0203542	1.02992e-06	0
32.25	-0.0172413	1.01649e-07	0
32.5	-0.0141884	-8.08685e-07	0
32.75	-0.0111967	-1.70146e-06	0
33	-0.00826541	-2.57673e-06	0
33.25	-0.0053908	-3.43412e-06	0
33.5	-0.00257182	-4.27365e-06	0
33.75	0.000192815	-5.09528e-06	0
34	0.00290436	-5.89902e-06	0
34.25	0.00556398	-6.68485e-06	0
34.5	0.00817282	-7.4528e-06	0
34.75	0.0107324	-8.2027e-06	0
35	0.0132441	-8.93432e-06	0
35.25	0.0157092	-9.64742e-06	0
35.5	0.0181288	-1.03418e-05	0
35.75	0.020504	-1.10172e-05	0
36	0.0228359	-1.16734e-05	0
36.25	0.0251255	-1.23103e-05	0
36.5	0.027374	-1.29277e-05	0
36.75	0.0295823	-1.35255e-05	0
37	0.0317514	-1.41034e-05	0
37.25	0.0338823	-1.46614e-05	0
37.5	0.0359758	-1.51994e-05	0
37.75	0.0380328	-1.57172e-05	0
38	0.0400537	-1.6215e-05	0
38.25	0.0420376	-1.66931e-05	0
38.5	0.0439849	-1.71517e-05	0
38.75	0.0458956	-1.75909e-05	0
39	0.0477701	-1.80107e-05	0
39.25	0.0496085	-1.84114e-05	0
39.5	0.0514114	-1.87928e-05	0
39.75	0.0531786	-1.91552e-05	0
40	0.05491	-1.94991e-05	0
40.25	0.0566054	-1.98248e-05	0
40.5	0.0582645	-2.01326e-05	0
40.75	0.0598872	-2.04229e-05	0
41	0.0614733	-2.06961e-05	0
41.25	0.0630228	-2.09524e-05	0
41.5	0.0645355	-2.11922e-05	0
41.75	0.0660112	-2.14158e-05	0
42	0.0674499	-2.16236e-05	0
42.25	0.0688516	-2.18157e-05	0
42.5	0.070216	-2.19925e-05	0
42.75	0.0715432	-2.21544e-05	0
43	0.0728324	-2.23016e-05	0
43.25	0.0740818	-2.24347e-05	0
43.5	0.0752901	-2.25542e-05	0
43.75	0.0764562	-2.26603e-05	0
44	0.077579	-2.27536e-05	0
44.25	0.0786574	-2.28345e-05	0
44.5	0.0796905	-2.29032e-05	0
44.75	0.0806773	-2.29602e-05	0
45	0.0816167	-2.30059e-05	0
45.25	0.0825079	-2.30405e-05	0
45.5	0.0833499	-2.30644e-05	0
45.75	0.0841419	-2.30779e-05	0
46	0.0848829	-2.30813e-05	0
46.25	0.0855723	-2.30749e-05	0
46.5	0.0862091	-2.3059e-05	0
46.75	0.0867927	-2.30338e-05	0
47	0.0873225	-2.29997e-05	0
47.25	0.0877976	-2.29569e-05	0
47.5	0.0882175	-2.29057e-05	0
47.75	0.0885816	-2.28462e-05	0
48	0.0888893	-2.27789e-05	0
48.25	0.0891398	-2.27038e-05	0
48.5	0.0893327	-2.26213e-05	0
48.75	0.0894673	-2.25315e-05	0
49	0.0895432	-2.24346e-05	0
49.25	0.0895619	-2.23306e-05	0
49.5	0.0895248	-2.22196e-05	0
49.75	0.0894332	-2.21013e-05	0
50	0.0892886	-2.19759e-05	0
50.25	0.0890922	-2.18432e-05	0
50.5	0.0888453	-2.17033e-05	0
50.75	0.0885491	-2.15561e-05	0
51	0.088205	-2.14017e-05	0
51.25	0.0878141	-2.12399e-05	0
51.5	0.0873775	-2.10708e-05	0
51.75	0.0868965	-2.08943e-05	0
52	0.0863721	-2.07105e-05	0
52.25	0.0858054	-2.05192e-05	0
52.5	0.0851976	-2.03206e-05	0
52.75	0.0845496	-2.01146e-05	0
53	0.083863	-1.99013e-05	0
53.25	0.0831389	-1.96807e-05	0
53.5	0.0823787	-1.94528e-05	0
53.75	0.0815842	-1.92177e-05	0
54	0.0807564	-1.89753e-05	0
54.25	0.0798962	-1.87258e-05	0
54.5	0.0790047	-1.84692e-05	0
54.75	0.0780827	-1.82057e-05	0
55	0.0771311	-1.79353e-05	0
55.25	0.0761508	-1.76581e-05	0
55.5	0.0751427	-1.73742e-05	0
55.75	0.0741076	-1.70836e-05	0
56	0.0730463	-1.67866e-05	0
56.25	0.0719596	-1.64831e-05	0
56.5	0.0708484	-1.61732e-05	0
56.75	0.0697133	-1.5857e-05	0
57	0.0685551	-1.55346e-05	0
57.25	0.0673746	-1.5206e-05	0
57.5	0.0661725	-1.48714e-05	0
57.75	0.0649494	-1.45308e-05	0
58	0.063705	-1.41845e-05	0
58.25	0.0624397	-1.38327e-05	0
58.5	0.0611536	-1.34756e-05	0
58.75	0.0598475	-1.31131e-05	0
59	0.0585215	-1.27455e-05	0
59.25	0.0571762	-1.23727e-05	0
59.5	0.0558117	-1.19952e-05	0
59.75	0.0544284	-1.16129e-05	0
60	0.0530266	-1.1226e-05	0
60.25	0.0516066	-1.08348e-05	0
60.5	0.0501687	-1.04394e-05	0
60.75	0.0487132	-1.00399e-05	0
61	0.0472403	-9.63654e-06	0
61.25	0.0457503	-9.22938e-06	0
61.5	0.0442436	-8.81859e-06	0
61.75	0.0427203	-8.40433e-06	0
62	0.0411807	-7.98678e-06	0
62.25	0.039625	-7.56613e-06	0
62.5	0.0380533	-7.14256e-06	0
62.75	0.036466	-6.71627e-06	0
63	0.034863	-6.28741e-06	0
63.25	0.0332448	-5.85615e-06	0
63.5	0.0316115	-5.4226e-06	0
63.75	0.0299632	-4.98693e-06	0
64	0.0283003	-4.54928e-06	0
64.25	0.0266229	-4.10977e-06	0
64.5	0.0249313	-3.66857e-06	0
64.75	0.0232259	-3.22582e-06	0
65	0.0215075	-2.78168e-06	0
65.25	0.0197767	-2.33631e-06	0
65.5	0.0180342	-1.88985e-06	0
65.75	0.0162805	-1.44245e-06	0
66	0.0145162	-9.94267e-07	0
66.25	0.012742	-5.45432e-07	0
66.5	0.0109584	-9.60858e-08	0
66.75	0.00916593	3.53636e-07	0
67	0.00736524	8.03601e-07	0
67.25	0.00555682	1.25368e-06	0
67.5	0.00374122	1.70375e-06	0
67.75	0.00191894	2.15367e-06	0
68	9.05103e-05	2.60334e-06	0
68.25	-0.00174358	3.05264e-06	0
68.5	-0.00358285	3.50144e-06	0
68.75	-0.00542681	3.94963e-06	0
69	-0.00727499	4.39711e-06	0
69.25	-0.00912704	4.84378e-06	0
69.5	-0.0109827	5.28956e-06	0
69.75	-0.0128416	5.73438e-06	0
70	-0.0147036	6.17816e-06	0
70.25	-0.0165685	6.62084e-06	0
70.5	-0.0184359	7.06234e-06	0
70.75	-0.0203056	7.50259e-06	0
71	-0.0221775	7.94154e-06	0
71.25	-0.0240512	8.37911e-06	0
71.5	-0.0259265	8.81524e-06	0
71.75	-0.0278032	9.24987e-06	0
72	-0.0296811	9.68294e-06	0
72.25	-0.03156	1.01144e-05	0
72.5	-0.0334397	1.05442e-05	0
72.75	-0.0353199	1.09722e-05	0
73	-0.0372005	1.13984e-05	0
73.25	-0.0390812	1.18228e-05	0
73.5	-0.0409619	1.22453e-05	0
73.75	-0.0428424	1.26658e-05	0
74	-0.0447225	1.30844e-05	0
74.25	-0.0466019	1.35009e-05	0
74.5	-0.0484805	1.39155e-05	0
74.75	-0.050358	1.43281e-05	0
75	-0.0522343	1.47388e-05	0
75.25	-0.0541091	1.51476e-05	0
75.5	-0.0559822	1.55545e-05	0
75.75	-0.0578535	1.59595e-05	0
76	-0.0597227	1.63626e-05	0
76.25	-0.0615896	1.6764e-05	0
76.5	-0.0634541	1.71635e-05	0
76.75	-0.0653159	1.75612e-05	0
77	-0.067175	1.79571e-05	0
77.25	-0.0690311	1.83513e-05	0
77.5	-0.070884	1.87438e-05	0
77.75	-0.0727336	1.91345e-05	0
78	-0.0745798	1.95235e-05	0
78.25	-0.0764223	1.99109e-05	0
78.5	-0.078261	2.02965e-05	0
78.75	-0.0800957	2.06806e-05	0
79	-0.0819263	2.10629e-05	0
79.25	-0.0837527	2.14437e-05	0
79.5	-0.0855747	2.18229e-05	0
79.75	-0.0873924	2.22005e-05	0
80	-0.0892056	2.25765e-05	0
80.25	-0.0910143	2.2951e-05	0
80.5	-0.0928184	2.3324e-05	0
80.75	-0.094618	2.36955e-05	0
81	-0.0964129	2.40655e-05	0
81.25	-0.0982031	2.44341e-05	0
81.5	-0.0999885	2.48012e-05	0
81.75	-0.101769	2.51669e-05	0
82	-0.103545	2.55312e-05	0
82.25	-0.105316	2.58942e-05	0
82.5	-0.107082	2.62557e-05	0
82.75	-0.108843	2.6616e-05	0
83	-0.110599	2.69749e-05	0
83.25	-0.11235	2.73325e-05	0
83.5	-0.114096	2.76888e-05	0
83.75	-0.115837	2.80438e-05	0
84	-0.117573	2.83976e-05	0
84.25	-0.119303	2.87501e-05	0
84.5	-0.121029	2.91014e-05	0
84.75	-0.122748	2.94515e-05	0
85	-0.124463	2.98004e-05	0
85.25	-0.126173	3.01481e-05	0
85.5	-0.127877	3.04947e-05	0
85.75	-0.129576	3.08401e-05	0
86	-0.13127	3.11844e-05	0
86.25	-0.132959	3.15275e-05	0
86.5	-0.134643	3.18696e-05	0
86.75	-0.136322	3.22105e-05	0
87	-0.137996	3.25503e-05	0
87.25	-0.139665	3.28891e-05	0
87.5	-0.141329	3.32268e-05	0
87.75	-0.142988	3.35634e-05	0
88	-0.144643	3.38991e-05	0
88.25	-0.146292	3.42336e-05	0
88.5	-0.147937	3.45672e-05	0
88.75	-0.149577	3.48997e-05	0
89	-0.151212	3.52313e-05	0
89.25	-0.152843	3.55619e-05	0
89.5	-0.154469	3.58915e-05	0
89.75	-0.15609	3.62202e-05	0
90	-0.157707	3.6548e-05	0

## Sheet: FEV1FVC male
Lookup tables						Coefficients to be used with lookup tables for Mspline, S spline and L spline(20-90 years)
age	Mspline	Sspline	Lspline			FEV1/FVC male
20	-0.000395299	0.366569	0					M		S
20.25	-0.000385838	0.355611	0			intercept	a0	0.8515	b0	-3.4566
20.5	-0.000376493	0.344788	0			ln(height)	a1	-0.1273
20.75	-0.000367262	0.334096	0			ln(age)	a2	-0.1155	b1	0.212
21	-0.00035814	0.323532	0
21.25	-0.000349127	0.313093	0			M=exp (a0+a1*ln(height)+a2*ln(age)+Mspline)
21.5	-0.000340219	0.302776	0			S=exp(b0+b1*ln(Age)+Sspline)
21.75	-0.000331414	0.292578	0			LLN=M-1.645*S
22	-0.00032271	0.282497	0
22.25	-0.000314104	0.272529	0
22.5	-0.000305595	0.262673	0
22.75	-0.000297179	0.252926	0
23	-0.000288855	0.243286	0
23.25	-0.000280625	0.233757	0
23.5	-0.000272492	0.224356	0
23.75	-0.000264458	0.215086	0
24	-0.000256523	0.20595	0
24.25	-0.000248686	0.196954	0
24.5	-0.000240948	0.188102	0
24.75	-0.00023331	0.179397	0
25	-0.000225774	0.170844	0
25.25	-0.000218343	0.162448	0
25.5	-0.000211018	0.154211	0
25.75	-0.000203802	0.146137	0
26	-0.000196695	0.13823	0
26.25	-0.0001897	0.130491	0
26.5	-0.000182817	0.122924	0
26.75	-0.000176048	0.11553	0
27	-0.000169394	0.108313	0
27.25	-0.000162855	0.101273	0
27.5	-0.000156434	0.0944118	0
27.75	-0.000150129	0.0877319	0
28	-0.000143943	0.0812341	0
28.25	-0.000137874	0.0749182	0
28.5	-0.000131921	0.0687816	0
28.75	-0.000126082	0.0628223	0
29	-0.000120356	0.0570394	0
29.25	-0.000114745	0.051433	0
29.5	-0.000109245	0.0460009	0
29.75	-0.000103852	0.0407405	0
30	-9.85628e-05	0.035649	0
30.25	-9.33724e-05	0.0307239	0
30.5	-8.82773e-05	0.0259627	0
30.75	-8.32738e-05	0.0213628	0
31	-7.83584e-05	0.0169218	0
31.25	-7.35277e-05	0.0126374	0
31.5	-6.87784e-05	0.00850719	0
31.75	-6.41073e-05	0.00452883	0
32	-5.95115e-05	0.000700091	0
32.25	-5.4988e-05	-0.00298125	0
32.5	-5.0534e-05	-0.00651738	0
32.75	-4.61468e-05	-0.00991041	0
33	-4.18235e-05	-0.013163	0
33.25	-3.756e-05	-0.0162821	0
33.5	-3.33534e-05	-0.0192723	0
33.75	-2.9201e-05	-0.0221373	0
34	-2.51001e-05	-0.0248807	0
34.25	-2.10483e-05	-0.0275059	0
34.5	-1.7043e-05	-0.0300166	0
34.75	-1.30827e-05	-0.0324178	0
35	-9.16659e-06	-0.0347143	0
35.25	-5.29368e-06	-0.036911	0
35.5	-1.46306e-06	-0.0390124	0
35.75	2.32613e-06	-0.0410232	0
36	6.07478e-06	-0.0429474	0
36.25	9.78371e-06	-0.0447894	0
36.5	1.34537e-05	-0.0465531	0
36.75	1.70857e-05	-0.0482425	0
37	2.06803e-05	-0.0498612	0
37.25	2.42383e-05	-0.0514128	0
37.5	2.77604e-05	-0.052901	0
37.75	3.12475e-05	-0.054329	0
38	3.47e-05	-0.0557001	0
38.25	3.81179e-05	-0.0570171	0
38.5	4.15013e-05	-0.0582831	0
38.75	4.48504e-05	-0.0595008	0
39	4.81656e-05	-0.0606729	0
39.25	5.14473e-05	-0.0618022	0
39.5	5.46958e-05	-0.0628911	0
39.75	5.79111e-05	-0.0639418	0
40	6.10934e-05	-0.0649564	0
40.25	6.42426e-05	-0.0659367	0
40.5	6.73589e-05	-0.0668847	0
40.75	7.04421e-05	-0.067802	0
41	7.34923e-05	-0.06869	0
41.25	7.65093e-05	-0.0695504	0
41.5	7.94932e-05	-0.0703844	0
41.75	8.24439e-05	-0.0711936	0
42	8.53614e-05	-0.0719792	0
42.25	8.82457e-05	-0.0727426	0
42.5	9.10968e-05	-0.0734851	0
42.75	9.39146e-05	-0.0742076	0
43	9.66982e-05	-0.0749097	0
43.25	9.94469e-05	-0.075591	0
43.5	0.00010216	-0.0762518	0
43.75	0.000104837	-0.0768919	0
44	0.000107478	-0.0775113	0
44.25	0.000110081	-0.0781103	0
44.5	0.000112648	-0.078689	0
44.75	0.000115179	-0.079249	0
45	0.000117673	-0.0797895	0
45.25	0.000120127	-0.0803092	0
45.5	0.000122541	-0.0808069	0
45.75	0.000124911	-0.0812816	0
46	0.000127237	-0.0817322	0
46.25	0.000129516	-0.0821575	0
46.5	0.000131746	-0.0825567	0
46.75	0.000133927	-0.0829286	0
47	0.000136056	-0.0832724	0
47.25	0.000138132	-0.0835873	0
47.5	0.000140153	-0.0838722	0
47.75	0.000142119	-0.0841264	0
48	0.000144027	-0.0843489	0
48.25	0.000145876	-0.0845384	0
48.5	0.000147664	-0.0846938	0
48.75	0.000149388	-0.0848143	0
49	0.000151049	-0.0848997	0
49.25	0.000152643	-0.0849496	0
49.5	0.000154169	-0.0849636	0
49.75	0.000155625	-0.084941	0
50	0.00015701	-0.0848817	0
50.25	0.000158322	-0.0847855	0
50.5	0.000159559	-0.0846523	0
50.75	0.000160721	-0.0844821	0
51	0.000161806	-0.0842747	0
51.25	0.000162813	-0.0840301	0
51.5	0.00016374	-0.0837483	0
51.75	0.000164586	-0.0834291	0
52	0.00016535	-0.0830726	0
52.25	0.000166031	-0.0826786	0
52.5	0.000166628	-0.0822471	0
52.75	0.00016714	-0.0817782	0
53	0.000167566	-0.0812729	0
53.25	0.000167905	-0.0807325	0
53.5	0.000168157	-0.0801577	0
53.75	0.00016832	-0.0795493	0
54	0.000168394	-0.0789079	0
54.25	0.000168379	-0.0782341	0
54.5	0.000168273	-0.0775286	0
54.75	0.000168075	-0.0767919	0
55	0.000167785	-0.0760243	0
55.25	0.000167401	-0.0752269	0
55.5	0.000166925	-0.0744002	0
55.75	0.000166358	-0.073545	0
56	0.000165698	-0.0726621	0
56.25	0.000164947	-0.0717523	0
56.5	0.000164105	-0.0708161	0
56.75	0.000163172	-0.0698543	0
57	0.000162149	-0.0688676	0
57.25	0.000161036	-0.0678565	0
57.5	0.000159833	-0.0668218	0
57.75	0.000158541	-0.0657642	0
58	0.000157161	-0.0646845	0
58.25	0.000155695	-0.0635834	0
58.5	0.000154142	-0.0624615	0
58.75	0.000152503	-0.0613195	0
59	0.00015078	-0.060158	0
59.25	0.000148972	-0.0589775	0
59.5	0.000147081	-0.0577788	0
59.75	0.000145107	-0.0565624	0
60	0.000143051	-0.0553288	0
60.25	0.000140915	-0.0540781	0
60.5	0.000138702	-0.0528109	0
60.75	0.000136413	-0.0515273	0
61	0.00013405	-0.0502277	0
61.25	0.000131616	-0.0489124	0
61.5	0.000129111	-0.0475816	0
61.75	0.000126537	-0.0462358	0
62	0.000123897	-0.044875	0
62.25	0.000121192	-0.0434997	0
62.5	0.000118424	-0.0421102	0
62.75	0.000115593	-0.0407065	0
63	0.000112703	-0.0392892	0
63.25	0.000109754	-0.0378583	0
63.5	0.000106749	-0.0364141	0
63.75	0.000103687	-0.034957	0
64	0.000100572	-0.0334871	0
64.25	9.74044e-05	-0.0320047	0
64.5	9.41866e-05	-0.0305099	0
64.75	9.09203e-05	-0.0290029	0
65	8.76076e-05	-0.0274838	0
65.25	8.42501e-05	-0.0259529	0
65.5	8.08498e-05	-0.0244104	0
65.75	7.74084e-05	-0.0228563	0
66	7.39277e-05	-0.0212908	0
66.25	7.04092e-05	-0.0197141	0
66.5	6.68547e-05	-0.0181264	0
66.75	6.32659e-05	-0.0165278	0
67	5.96442e-05	-0.0149184	0
67.25	5.59914e-05	-0.0132984	0
67.5	5.23088e-05	-0.011668	0
67.75	4.8598e-05	-0.0100272	0
68	4.48605e-05	-0.00837632	0
68.25	4.10978e-05	-0.00671539	0
68.5	3.73111e-05	-0.00504458	0
68.75	3.35019e-05	-0.00336407	0
69	2.96714e-05	-0.00167418	0
69.25	2.58206e-05	2.47981e-05	0
69.5	2.19509e-05	0.00173255	0
69.75	1.80632e-05	0.00344877	0
70	1.41586e-05	0.00517318	0
70.25	1.02383e-05	0.00690549	0
70.5	6.30331e-06	0.00864541	0
70.75	2.3546e-06	0.0103927	0
71	-1.60678e-06	0.012147	0
71.25	-5.57986e-06	0.0139081	0
71.5	-9.56365e-06	0.0156758	0
71.75	-1.35572e-05	0.0174497	0
72	-1.75596e-05	0.0192297	0
72.25	-2.15699e-05	0.0210154	0
72.5	-2.55873e-05	0.0228067	0
72.75	-2.96108e-05	0.0246032	0
73	-3.36395e-05	0.0264049	0
73.25	-3.76727e-05	0.0282113	0
73.5	-4.17096e-05	0.0300224	0
73.75	-4.57494e-05	0.0318379	0
74	-4.97917e-05	0.0336575	0
74.25	-5.3836e-05	0.035481	0
74.5	-5.78816e-05	0.0373083	0
74.75	-6.19283e-05	0.039139	0
75	-6.59754e-05	0.040973	0
75.25	-7.00225e-05	0.0428102	0
75.5	-7.40691e-05	0.0446502	0
75.75	-7.81148e-05	0.0464928	0
76	-8.21592e-05	0.048338	0
76.25	-8.62017e-05	0.0501855	0
76.5	-9.0242e-05	0.052035	0
76.75	-9.42796e-05	0.0538865	0
77	-9.83142e-05	0.0557397	0
77.25	-0.000102345	0.0575945	0
77.5	-0.000106373	0.0594507	0
77.75	-0.000110395	0.0613081	0
78	-0.000114414	0.0631665	0
78.25	-0.000118427	0.0650259	0
78.5	-0.000122435	0.0668859	0
78.75	-0.000126437	0.0687466	0
79	-0.000130433	0.0706076	0
79.25	-0.000134423	0.0724688	0
79.5	-0.000138407	0.0743299	0
79.75	-0.000142384	0.0761909	0
80	-0.000146355	0.0780515	0
80.25	-0.00015032	0.0799116	0
80.5	-0.000154277	0.0817709	0
80.75	-0.000158228	0.0836293	0
81	-0.000162172	0.0854866	0
81.25	-0.000166109	0.0873427	0
81.5	-0.000170038	0.0891974	0
81.75	-0.00017396	0.0910505	0
82	-0.000177874	0.092902	0
82.25	-0.000181781	0.0947515	0
82.5	-0.000185681	0.096599	0
82.75	-0.000189572	0.0984444	0
83	-0.000193456	0.100287	0
83.25	-0.000197331	0.102128	0
83.5	-0.000201199	0.103966	0
83.75	-0.000205058	0.105801	0
84	-0.000208909	0.107634	0
84.25	-0.000212751	0.109463	0
84.5	-0.000216585	0.111289	0
84.75	-0.000220411	0.113112	0
85	-0.000224228	0.114932	0
85.25	-0.000228036	0.116748	0
85.5	-0.000231836	0.118561	0
85.75	-0.000235627	0.12037	0
86	-0.000239409	0.122176	0
86.25	-0.000243182	0.123978	0
86.5	-0.000246946	0.125776	0
86.75	-0.000250701	0.127571	0
87	-0.000254447	0.129361	0
87.25	-0.000258183	0.131148	0
87.5	-0.000261911	0.132931	0
87.75	-0.000265629	0.134709	0
88	-0.000269338	0.136484	0
88.25	-0.000273038	0.138254	0
88.5	-0.000276728	0.14002	0
88.75	-0.000280409	0.141781	0
89	-0.00028408	0.143538	0
89.25	-0.000287742	0.145291	0
89.5	-0.000291393	0.147039	0
89.75	-0.000295034	0.148781	0
90	-0.000298664	0.150519	0

## Sheet: FEV1FVC female
Lookup tables						Coefficients to be used with lookup tables for Mspline, S spline and L spline(20-90 years)
age	Mspline	Sspline	Lspline			FEV1/FVC female
20	0.000424825	−4.8292009551254×10^−05	0					M		S
20.25	0.000412582	−4.69840298666924×10^−05	0			intercept	a0	1.5998	b0	-4.3875
20.5	0.000400489	−4.5692099418293×10^−05	0			ln(height)	a1	-0.2757
20.75	0.000388543	−4.44158291181829×10^−05	0			ln(age)	a2	-0.1085	b1	0.4385
21	0.00037674	−4.31548438606377×10^−05	0
21.25	0.000365076	−4.19087818555042×10^−05	0			M=exp (a0+a1*ln(height)+a2*ln(age)+Mspline)
21.5	0.000353549	−4.06772940091393×10^−05	0			S=exp(b0+b1*ln(Age)+Sspline)
21.75	0.000342156	−3.94600433355485×10^−05	0			LLN=M-1.645*S
22	0.000330892	−3.82567044030502×10^−05	0
22.25	0.000319756	−3.70669628115827×10^−05	0
22.5	0.000308744	−3.58905147002098×10^−05	0
22.75	0.000297854	−3.47270662817145×10^−05	0
23	0.000287083	−3.35763334007311×10^−05	0
23.25	0.000276428	−3.24380645411182×10^−05	0
23.5	0.000265887	−3.1312480573753×10^−05	0
23.75	0.000255458	−3.01997067846393×10^−05	0
24	0.000245138	−2.90997129916981×10^−05	0
24.25	0.000234927	−2.80124678182503×10^−05	0
24.5	0.000224822	−2.69379394466362×10^−05	0
24.75	0.000214823	−2.58761105174088×10^−05	0
25	0.000204931	−2.48270294402886×10^−05	0
25.25	0.000195149	−2.3790882629271×10^−05	0
25.5	0.000185481	−2.27678467301651×10^−05	0
25.75	0.000175929	−2.17580804351414×10^−05	0
26	0.000166496	−2.0761725628482×10^−05	0
26.25	0.000157184	−1.97789084590561×10^−05	0
26.5	0.000147996	−1.88097403439613×10^−05	0
26.75	0.000138933	−1.78543189068847×10^−05	0
27	0.000129998	−1.69127288565107×10^−05	0
27.25	0.000121192	−1.59850428107511×10^−05	0
27.5	0.000112517	−1.50713220667953×10^−05	0
27.75	0.000103974	−1.41716173236439×10^−05	0
28	9.55634348014378×10^−05	−1.32859693624532×10^−05	0
28.25	8.72882822531285×10^−05	−1.24144678981253×10^−05	0
28.5	7.91508414079711×10^−05	−1.15572013452692×10^−05	0
28.75	7.11530722865561×10^−05	−1.0714174130122×10^−05	0
29	6.32967841665×10^−05	−9.8853843453206×10^−06	0
29.25	5.5583620316213×10^−05	−9.07082300161122×10^−06	0
29.5	4.80158465656633×10^−05	−8.27051988361305×10^−06	0
29.75	4.05962054195186×10^−05	−7.48452442511649×10^−06	0
30	3.33244057311166×10^−05	−6.71270145602421×10^−06	0
30.25	2.61999551942615×10^−05	−5.95490712296254×10^−06	0
30.5	1.9222319704415×10^−05	−5.21099836969796×10^−06	0
30.75	1.23909263936017×10^−05	−4.48083299531277×10^−06	0
31	5.70516647813157×10^−06	−3.76426971326893×10^−06	0
31.25	−8.35602064430674×10^−07	−3.06116820070201×10^−06	0
31.5	−7.23205198638333×10^−06	−2.37138914283008×10^−06	0
31.75	−1.34848844057789×10^−05	−1.6947942746981×10^−06	0
32	−1.95948265917512×10^−05	−1.03124641892549×10^−06	0
32.25	−2.55626298792944×10^−05	−3.8060951590424×10^−07	0
32.5	−3.13890677152706×10^−05	2.57251346891252×10^−07	0
32.75	−3.70749417881733×10^−05	8.82468761176369×10^−07	0
33	−4.26219343605538×10^−05	1.4950503497424×10^−06	0
33.25	−4.80327811427372×10^−05	2.09483945612376×10^−06	0
33.5	−5.33089633232287×10^−05	2.68182521434568×10^−06	0
33.75	−5.84520643880371×10^−05	3.25598770789526×10^−06	0
34	−6.34636663385812×10^−05	3.81730877174746×10^−06	0
34.25	−6.83452756906622×10^−05	4.36578738227666×10^−06	0
34.5	−7.3098397746163×10^−05	4.90142304121477×10^−06	0
34.75	−7.7724767394427×10^−05	5.42414145465742×10^−06	0
35	−8.22251193877133×10^−05	5.93386814884411×10^−06	0
35.25	−8.65995023442423×10^−05	6.43054925530961×10^−06	0
35.5	−9.08479937093976×10^−05	6.91413776499061×10^−06	0
35.75	−9.49707095951879×10^−05	7.38459296778515×10^−06	0
36	−9.89678026352969×10^−05	7.84188014124609×10^−06	0
36.25	−0.000102839459946047	8.28597024726818×10^−06	0
36.5	−0.000106585901193723	8.7168396500914×10^−06	0
36.75	−0.000110207376756932	9.13446984318611×10^−06	0
37	−0.000113704165981332	9.5388471916813×10^−06	0
37.25	−0.000117076575521624	9.92996268545099×10^−06	0
37.5	−0.000120324937766814	1.03078117059674×10^−05	0
37.75	−0.00012344960915156	1.0672393827349×10^−05	0
38	−0.000126450104094511	1.10238197392754×10^−05	0
38.25	−0.000129324674777109	1.13623627857606×10^−05	0
38.5	−0.000132072927435667	1.16881344163211×10^−05	0
38.75	−0.000134694419591908	1.20012579647444×10^−05	0
39	−0.000137188777376673	1.23018519317952×10^−05	0
39.25	−0.000139555580530359	1.25900142573521×10^−05	0
39.5	−0.000141794090188885	1.28657725868564×10^−05	0
39.75	−0.000143904511769266	1.31293468554894×10^−05	0
40	−0.000145887195207806	1.33809768225746×10^−05	0
40.25	−0.000147742511693805	1.36208965488827×10^−05	0
40.5	−0.000149470852477851	1.38493345662738×10^−05	0
40.75	−0.000151072627737614	1.40665140335727×10^−05	0
41	−0.000152548265492491	1.42726528937764×10^−05	0
41.25	−0.000153898210575765	1.44679640192713×10^−05	0
41.5	−0.000155122923647832	1.46526553574944×10^−05	0
41.75	−0.000156222880258738	1.48269300712656×10^−05	0
42	−0.000157198569954664	1.49909866693498×10^−05	0
42.25	−0.000158050495423501	1.51450191410163×10^−05	0
42.5	−0.000158779171682166	1.52892170772745×10^−05	0
42.75	−0.000159385125783507	1.5423765783229×10^−05	0
43	−0.000159869786281241	1.55488290944916×10^−05	0
43.25	−0.000160235807555198	1.56645326425675×10^−05	0
43.5	−0.000160485135874966	1.57710042314463×10^−05	0
43.75	−0.000160619661572881	1.58683693003425×10^−05	0
44	−0.000160641340431811	1.59567505528813×10^−05	0
44.25	−0.000160552001700065	1.60362690220239×10^−05	0
44.5	−0.000160351291420113	1.6107055353487×10^−05	0
44.75	−0.000160041281445533	1.61692247053757×10^−05	0
45	−0.000159624827535065	1.62228857560898×10^−05	0
45.25	−0.000159104714240632	1.62681454218827×10^−05	0
45.5	−0.000158483656928166	1.63051088883925×10^−05	0
45.75	−0.000157764303735375	1.63338796483892×10^−05	0
46	−0.000156949237463566	1.63545595390779×10^−05	0
46.25	−0.00015604097740729	1.6367248769189×10^−05	0
46.5	−0.000155041981129589	1.63720459567251×10^−05	0
46.75	−0.000153954646172183	1.63690481600476×10^−05	0
47	−0.000152781311718586	1.63583509076304×10^−05	0
47.25	−0.000151524260200153	1.63400482287024×10^−05	0
47.5	−0.000150185718851281	1.63142326852217×10^−05	0
47.75	−0.000148767986974496	1.62809947110709×10^−05	0
48	−0.000147274709585643	1.62404157029172×10^−05	0
48.25	−0.000145708719581084	1.619257982588×10^−05	0
48.5	−0.000144072446506494	1.6137571810404×10^−05	0
48.75	−0.000142368100018553	1.60754708220523×10^−05	0
49	−0.00014059839075764	1.60063624599083×10^−05	0
49.25	−0.000138767190257294	1.59303568665337×10^−05	0
49.5	−0.000136878308984123	1.58475631168997×10^−05	0
49.75	−0.000134935453585117	1.57580882289565×10^−05	0
50	−0.000132942229801092	1.5662037213815×10^−05	0
50.25	−0.000130902145293543	1.55595131201558×10^−05	0
50.5	−0.000128818612382897	1.54506170781943×10^−05	0
50.75	−0.000126694950698614	1.53354483449775×10^−05	0
51	−0.000124534389748687	1.52141043479048×10^−05	0
51.25	−0.000122340071412097	1.50866807211436×10^−05	0
51.5	−0.000120115052350434	1.49532713522582×10^−05	0
51.75	−0.000117862306349803	1.48139684168491×10^−05	0
52	−0.000115584726587681	1.46688624171887×10^−05	0
52.25	−0.000113285127834706	1.45180422213009×10^−05	0
52.5	−0.00011096624858542	1.43615950980447×10^−05	0
52.75	−0.000108630704967805	1.41996072549055×10^−05	0
53	−0.000106279510826424	1.40321792301279×10^−05	0
53.25	−0.000103913628722641	1.38594093872513×10^−05	0
53.5	−0.000101534540918768	1.36813776427935×10^−05	0
53.75	−9.9144524139172×10^−05	1.34981003725443×10^−05	0
54	−9.67446977859776×10^−05	1.33096761580909×10^−05	0
54.25	−9.43359325362714×10^−05	1.31162180458944×10^−05	0
54.5	−9.19190767718625×10^−05	1.29178367469507×10^−05	0
54.75	−8.94949571565995×10^−05	1.27146406949663×10^−05	0
55	−8.70643791981429×10^−05	1.25067361009812×10^−05	0
55.25	−8.46281277924188×10^−05	1.22942269977777×10^−05	0
55.5	−8.21869677516407×10^−05	1.20772152993887×10^−05	0
55.75	−7.97416443212295×10^−05	1.1855800845062×10^−05	0
56	−7.72928836776376×10^−05	1.16300814498871×10^−05	0
56.25	−7.48413934135161×10^−05	1.14001529474272×10^−05	0
56.5	−7.23878630108921×10^−05	1.11661092385695×10^−05	0
56.75	−6.99329642983582×10^−05	1.0928042337266×10^−05	0
57	−6.74773518982708×10^−05	1.06860424087252×10^−05	0
57.25	−6.50216636590706×10^−05	1.04401978133772×10^−05	0
57.5	−6.25665210767234×10^−05	1.0190595148174×10^−05	0
57.75	−6.01123957757466×10^−05	9.93732928478153×10^−06	0
58	−5.76580761713075×10^−05	9.68061788997332×10^−06	0
58.25	−5.52031986540413×10^−05	9.42061258335514×10^−06	0
58.5	−5.27478098786283×10^−05	9.15743161122862×10^−06	0
58.75	−5.02920121279171×10^−05	8.89116750579788×10^−06	0
59	−4.78358867179729×10^−05	8.62191893657993×10^−06	0
59.25	−4.53794396308993×10^−05	8.34981440522853×10^−06	0
59.5	−4.29226768148272×10^−05	8.07497960675363×10^−06	0
59.75	−4.04656042904961×10^−05	7.79753745128176×10^−06	0
60	−3.8008228146813×10^−05	7.51760812711666×10^−06	0
60.25	−3.55505545353019×10^−05	7.23530916513226×10^−06	0
60.5	−3.30925896678824×10^−05	6.95075549606017×10^−06	0
60.75	−3.06343398115416×10^−05	6.66405951665894×10^−06	0
61	−2.81758112838926×10^−05	6.37533114034028×10^−06	0
61.25	−2.57170104520643×10^−05	6.08467785934153×10^−06	0
61.5	−2.32579437253744×10^−05	5.79220479934861×10^−06	0
61.75	−2.07986110867253×10^−05	5.4980175785424×10^−06	0
62	−1.83389818870783×10^−05	5.20223287381327×10^−06	0
62.25	−1.58790172353207×10^−05	4.90496874361313×10^−06	0
62.5	−1.3418679365218×10^−05	4.60634061116849×10^−06	0
62.75	−1.09579316089903×10^−05	4.3064613235444×10^−06	0
63	−8.49674072123108×10^−06	4.00544018885896×10^−06	0
63.25	−6.03509929586465×10^−06	3.70337328092774×10^−06	0
63.5	−3.57300208819744×10^−06	3.40035377544012×10^−06	0
63.75	−1.11043016670642×10^−06	3.0964788613197×10^−06	0
64	1.35263200462532×10^−06	2.79184240659092×10^−06	0
64.25	3.81619986677961×10^−06	2.48653624979056×10^−06	0
64.5	6.2802670202089×10^−06	2.18064959733866×10^−06	0
64.75	8.74470856704335×10^−06	1.87426637010546×10^−06	0
65	1.12093582793626×10^−05	1.56746740076485×10^−06	0
65.25	1.36740536234026×10^−05	1.2603317327553×10^−06	0
65.5	1.61386356305471×10^−05	9.52936657583336×10^−07	0
65.75	1.86029488178363×10^−05	6.45357753459308×10^−07	0
66	2.10668411164683×10^−05	3.37668925265433×10^−07	0
66.25	2.35301637943053×10^−05	2.99424347538491×10^−08	0
66.5	2.59927713861519×10^−05	−2.77751056376729×10^−07	0
66.75	2.84545216227006×10^−05	−5.85342458059301×10^−07	0
67	3.09152753630304×10^−05	−8.92764213222819×10^−07	0
67.25	3.3374896525995×10^−05	−1.19995026626185×10^−06	0
67.5	3.58332520267179×10^−05	−1.50683603328261×10^−06	0
67.75	3.82902117126438×10^−05	−1.81335836479946×10^−06	0
68	4.0745648327345×10^−05	−2.1194555208659×10^−06	0
68.25	4.31994371010713×10^−05	−2.42506714709378×10^−06	0
68.5	4.56514565168042×10^−05	−2.73013422136259×10^−06	0
68.75	4.81015898048387×10^−05	−3.03459895389935×10^−06	0
69	5.05497106224606×10^−05	−3.33840533395247×10^−06	0
69.25	5.29955912096369×10^−05	−3.64150276466191×10^−06	0
69.5	5.54388870348532×10^−05	−3.94384664392788×10^−06	0
69.75	5.78792573440179×10^−05	−4.24539352872344×10^−06	0
70	6.03163687253883×10^−05	−4.54610096589647×10^−06	0
70.25	6.27498950234173×10^−05	−4.84592746330392×10^−06	0
70.5	6.51795171990877×10^−05	−5.14483247737729×10^−06	0
70.75	6.76049231878029×10^−05	−5.44277638603319×10^−06	0
71	7.00258077541704×10^−05	−5.73972047179794×10^−06	0
71.25	7.24418723512255×10^−05	−6.03562690448811×10^−06	0
71.5	7.48528249838731×10^−05	−6.33045871900606×10^−06	0
71.75	7.72583800718873×10^−05	−6.62417980024088×10^−06	0
72	7.96582583191263×10^−05	−6.91675486574894×10^−06	0
72.25	8.20521865854129×10^−05	−7.20814944621395×10^−06	0
72.5	8.4439897759081×10^−05	−7.4983298676834×10^−06	0
72.75	8.68211306352951×10^−05	−7.7872632404663×10^−06	0
73	8.91956297941476×10^−05	−8.0749174364847×10^−06	0
73.25	9.15631454823096×10^−05	−8.36126107728319×10^−06	0
73.5	9.39234341008621×10^−05	−8.64626358110243×10^−06	0
73.75	9.62762537284334×10^−05	−8.92989468725958×10^−06	0
74	9.86213934490721×10^−05	−9.21212753501877×10^−06	0
74.25	0.000100959	−9.49294691388047×10^−06	0
74.5	0.000103288	−9.77234477383959×10^−06	0
74.75	0.00010561	−1.00503128930285×10^−05	0
75	0.000107924	−1.03268433919723×10^−05	0
75.25	0.00011023	−1.06019286518766×10^−05	0
75.5	0.000112528	−1.08755613057454×10^−05	0
75.75	0.000114818	−1.11477342334965×10^−05	0
76	0.000117099	−1.14184405544115×10^−05	0
76.25	0.000119373	−1.16876736262483×10^−05	0
76.5	0.000121639	−1.19554270350264×10^−05	0
76.75	0.000123897	−1.22216945963594×10^−05	0
77	0.000126146	−1.2486470340356×10^−05	0
77.25	0.000128388	−1.27497485196137×10^−05	0
77.5	0.000130621	−1.30115235950079×10^−05	0
77.75	0.000132846	−1.32717902334711×10^−05	0
78	0.000135063	−1.35305433071053×10^−05	0
78.25	0.000137272	−1.37877778847439×10^−05	0
78.5	0.000139472	−1.40434892688113×10^−05	0
78.75	0.000141664	−1.42976728518818×10^−05	0
79	0.000143848	−1.45503240061018×10^−05	0
79.25	0.000146023	−1.48014409999675×10^−05	0
79.5	0.00014819	−1.5051039315761×10^−05	0
79.75	0.000150349	−1.52991460580232×10^−05	0
80	0.0001525	−1.5545787888982×10^−05	0
80.25	0.000154642	−1.57909910960541×10^−05	0
80.5	0.000156776	−1.60347815696404×10^−05	0
80.75	0.000158902	−1.62771848088994×10^−05	0
81	0.00016102	−1.65182259275198×10^−05	0
81.25	0.000163129	−1.67579296577181×10^−05	0
81.5	0.000165231	−1.69963203648926×10^−05	0
81.75	0.000167324	−1.72334220422954×10^−05	0
82	0.000169409	−1.74692583274627×10^−05	0
82.25	0.000171486	−1.77038525017714×10^−05	0
82.5	0.000173556	−1.7937227496212×10^−05	0
82.75	0.000175617	−1.81694059016024×10^−05	0
83	0.00017767	−1.84004099699209×10^−05	0
83.25	0.000179715	−1.86302616245193×10^−05	0
83.5	0.000181752	−1.88589824570151×10^−05	0
83.75	0.000183781	−1.90865937397255×10^−05	0
84	0.000185803	−1.93131164203386×10^−05	0
84.25	0.000187816	−1.95385708687823×10^−05	0
84.5	0.000189822	−1.9762976486426×10^−05	0
84.75	0.000191819	−1.99863537573286×10^−05	0
85	0.000193809	−2.02087229697057×10^−05	0
85.25	0.000195791	−2.04301041120125×10^−05	0
85.5	0.000197766	−2.06505168760529×10^−05	0
85.75	0.000199733	−2.08699806614199×10^−05	0
86	0.000201693	−2.10885145830453×10^−05	0
86.25	0.000203646	−2.13061374725321×10^−05	0
86.5	0.000205591	−2.15228678848156×10^−05	0
86.75	0.00020753	−2.17387241012723×10^−05	0
87	0.000209462	−2.19537241337164×10^−05	0
87.25	0.000211387	−2.21678857315055×10^−05	0
87.5	0.000213305	−2.23812263815404×10^−05	0
87.75	0.000215217	−2.25937633167028×10^−05	0
88	0.000217122	−2.28055135140792×10^−05	0
88.25	0.000219021	−2.30164920984599×10^−05	0
88.5	0.000220914	−2.32266957893579×10^−05	0
88.75	0.0002228	−2.34361360398339×10^−05	0
89	0.00022468	−2.36448560686497×10^−05	0
89.25	0.000226554	−2.38529002793975×10^−05	0
89.5	0.000228423	−2.40603123633498×10^−05	0
89.75	0.000230287	−2.42671327619348×10^−05	0
90	0.000232145	−2.44733777337025×10^−05	0
